# Supplementary material for: Smoking-induced gut microbial dysbiosis mediates cancer progression through modulation of anti-tumor immune response
Source: iScience. 2025 Feb 11;28(3):112002. doi: 10.1016/j.isci.2025.112002 (PMC11914281; doi:10.1016/j.isci.2025.112002)
Supplement: Table S1. Differential metabolites between control and smoke-exposed mice, also refer to Figure 3C — ST1A – List of differential metabolites between control and smoke-exposed mice with FDR <0.25. ST1B – Annotation of metabolites for qualitative metabolic set enrichment analysis in MetaboAnalyst. Metabolites that were not annotated were not used for analysis. [file mmc2.xlsx]

## Sheet: ST1A
Metabolites	Log FoldChange	Linear Fold Change	p-value_ttest	BH.p-value_ttest
L-Proline	-3.06584	0.119424	2.16763e-08	1.69292e-05
Dopamine	-2.81642	0.141962	1.11548e-07	4.35594e-05
Adenosine 5'-diphosphoribose	-2.87666	0.136156	1.85475e-07	4.82853e-05
N-Methylaniline	2.22804	4.68498	6.39111e-07	0.000124786
L-Aspartic acid	-2.46401	0.181243	2.41505e-06	0.000377231
Maleic acid	-1.53553	0.344953	2.15658e-05	0.00280715
2-Aminoisobutyric acid	-1.84056	0.279213	2.66461e-05	0.00297294
Guanosine 5'-monophosphate	-1.51635	0.349569	3.80516e-05	0.00371478
DL-Malic acid	-1.44131	0.368233	8.90245e-05	0.00772535
.beta.-Nicotinamide adenine dinucleotide	-1.39849	0.379325	0.000160162	0.0109757
Adenosine	-1.25764	0.418228	0.000168641	0.0109757
Leukotriene B4 ethanolamide	0.638002	1.55617	0.000145233	0.0109757
Prostaglandin E2 isopropyl ester	-1.08054	0.472852	0.00020339	0.012219
15(S)-HpETE	0.682736	1.60518	0.000219074	0.0122212
15-Cyclohexyl pentanor prostaglandin F2.alpha.	-0.939517	0.521408	0.000234909	0.0122309
6,2'-Dimethoxy-3-hydroxyflavone	-1.56635	0.337662	0.000283841	0.01304
9-Oxo-15S-hydroxy-5Z,13E-prostadienoic acid	0.651141	1.57041	0.000283607	0.01304
7,4'-Dihydroxyflavone	-1.02093	0.492799	0.000353712	0.0153472
Linoleic acid ethyl ester	-1.3189	0.400839	0.000482734	0.0191419
Monopalmitolein (9c)	-0.986598	0.504666	0.000490189	0.0191419
L-Homocystine	-0.975282	0.50864	0.000627828	0.0233492
Nicotinic acid adenine dinucleotide	-0.993499	0.502258	0.000690986	0.0237386
8,12-iso-iPF2.alpha.-VI 1,5- lactone	0.491307	1.40572	0.000699088	0.0237386
Arachidonoylserotonin	-0.71614	0.608724	0.000878411	0.028585
Adrenosterone	-1.16142	0.447071	0.00137635	0.0400082
cis-5,8,11-Eicosatrienoic acid	-1.12671	0.457957	0.00138313	0.0400082
Corticosterone	-0.843691	0.557216	0.00132965	0.0400082
Lauroyl L-carnitine	-1.59077	0.331993	0.00152309	0.0424833
(.+/-.)-8-Hydroxy-4Z,6E,10Z,13Z,16Z,19Z-docosahexaenoic acid	-0.825812	0.564165	0.00250061	0.0502662
14(Z)-Eicosenoic acid	-0.787122	0.579499	0.00264176	0.0502662
3-Hydroxy-3-(2-(2-hydroxyphenyl)-2-oxoethyl)-1,3-dihydro-2H-indol-2-one	-0.544817	0.685478	0.00205353	0.0502662
Adenosine 5'-monophosphate	-1.72602	0.302284	0.00253017	0.0502662
Biotin	-0.606952	0.656583	0.00225748	0.0502662
Conjugated linoleic acid (9E,11E)	-0.753927	0.592987	0.00210521	0.0502662
D-Gluconic acid, .delta.-lactone	-0.920406	0.52836	0.00266714	0.0502662
Ergocalciferol	-0.581267	0.668376	0.00231983	0.0502662
Prostaglandin E2 methyl ester	-1.30408	0.404979	0.00193049	0.0502662
S-1 Methanandamide	-1.00859	0.497033	0.00241887	0.0502662
11(12)-EET ethanolamide	-1.00656	0.49773	0.00264656	0.0502662
11,12-Dihydroxy-5Z,8Z,14Z-eicosatrienoic acid	0.83866	1.78839	0.00230223	0.0502662
15S-Hydroxy-8Z,11Z,13E-eicosatrienoic acid	0.825544	1.7722	0.00270318	0.0502662
cis-13,16-Docosadienoic acid	0.709243	1.63495	0.0024032	0.0502662
Ergothioneine	-1.09951	0.466675	0.00285039	0.0511703
L-Tryptophan	-0.300501	0.811971	0.00288283	0.0511703
Stearidonic acid	-0.834894	0.560624	0.00341636	0.0592928
1,6-Anhydro-.beta.-D-glucose, permethyl-	-0.47562	0.719158	0.00353906	0.0600871
Taurine	-1.36797	0.387436	0.00366802	0.0609516
12R-Hydroxy-5Z,8Z,10E,14Z-eicosatetraenoic acid	0.710236	1.63607	0.00397951	0.0647499
5.alpha.-Pregnan-3.alpha.-ol-11,20-dione	-0.589395	0.664622	0.00491365	0.0661208
9S,11R-Dihydroxy-15-oxo-13E-prostenoic acid	-0.516444	0.699093	0.0044116	0.0661208
cis-7,10,13,16,19-Docosapentaenoic acid	-0.570648	0.673314	0.00428092	0.0661208
DL-Mevalonic acid lactone	-1.16769	0.445134	0.0049742	0.0661208
N-Acetyl-L-tyrosine	-0.666909	0.629855	0.00468483	0.0661208
Retinal, 9-cis-	-0.752825	0.593441	0.00495989	0.0661208
10R,17S-Dihydroxydocosa-4Z,7Z,11E,13E,15E,19Z-hexaenoic acid	0.574566	1.48923	0.00489541	0.0661208
Cyclic adenosine diphosphate ribose	-0.985754	0.504962	0.00452679	0.0661208
D-Gluconic acid	-1.11665	0.461162	0.00499504	0.0661208
Galactonic acid	-1.12746	0.457721	0.00421811	0.0661208
N-Acetyl-L-aspartic acid	-1.11594	0.461389	0.00435919	0.0661208
15-Keto-17-phenyl trinor prostaglandin F2.alpha.	0.59035	1.50561	0.00512322	0.0666873
16-Phenyl tetranor prostaglandin F2.alpha.	-0.665497	0.630471	0.0053139	0.0680354
N-Acetyl-D-norleucine	-1.11509	0.461663	0.00579482	0.072996
16,16-Dimethylprostaglandin D2	-0.713029	0.610038	0.00609713	0.0751807
9S,15S-Dihydroxy-11-oxothromboxa-5Z,13E,17Z-trienoic acid	-0.767833	0.587299	0.00616077	0.0751807
L-Thiocitrulline	-1.12382	0.458878	0.00637029	0.0765414
17-Octadecynoic acid	-0.617936	0.651603	0.0066058	0.0781686
DL-Indole-3-lactic acid	-0.364908	0.776519	0.00685142	0.0798651
15-Deoxy-.DELTA.12,14-prostaglandin J2-2-glycerol ester	-0.602544	0.658592	0.00701751	0.0805982
4-Phosphonobutyric acid	0.909803	1.87879	0.00735383	0.0832368
15-Ketoprostaglandin E1	-0.442632	0.735791	0.00769104	0.08581
10(S),17(S)-DiHDoHE	0.639592	1.55789	0.00783912	0.0862303
5-trans-17-Phenyl trinor Prostaglandin F2.alpha. ethyl amide	-0.496827	0.708664	0.0082188	0.0891512
Prostaglandin A2 methyl ester	0.403609	1.32281	0.00833456	0.0891684
15(R)-15-Methylprostaglandin F2.alpha. methyl ester	-0.456929	0.728535	0.00862474	0.0902557
16-Phenoxy tetranor prostaglandin A2	-1.73413	0.30059	0.00866732	0.0902557
15(R),19(R)-Hydroxyprostaglandin E2	-0.333567	0.793572	0.0091507	0.0916244
1-Arachidoyl-2-hydroxy-sn-glycero-3-phosphocholine	-0.467393	0.72327	0.00914425	0.0916244
1-Hexadecanoyl-sn-glycerol	-1.07736	0.473894	0.00896515	0.0916244
Stearidonic acid ethyl ester	-0.517113	0.698769	0.009347	0.0924052
17,20,21-Trihydroxypregn-1-ene-3,11-dione	-0.5368	0.689298	0.0100083	0.0963363
3,5-Dihydroxyflavone	-0.994243	0.501999	0.0101147	0.0963363
Arachidonoyl-1-thioglycerol	-0.488004	0.713011	0.0100243	0.0963363
17-Keto-(7Z,10Z,13Z,15E,19Z)-docosapentaenoic acid	-0.764969	0.588466	0.0102482	0.0964317
.beta.-Asp-Gly	-0.667888	0.629427	0.0106266	0.0982369
Methionine sulfoxide	-0.768874	0.586875	0.0106916	0.0982369
5-trans-Prostaglandin F2.alpha.	0.415944	1.33417	0.0112484	0.102151
D-Glucosamine 1-phosphate	-0.607341	0.656406	0.0118716	0.104177
Maltotetraose	-0.792391	0.577386	0.0118297	0.104177
15(S)-15-Methylprostaglandin F2.alpha. isopropyl ester	0.351951	1.27629	0.0116432	0.104177
2,5-Di-tert-butyl-1,4-benzoquinone	-0.356965	0.780805	0.0128916	0.111264
2-Oxopentanedioic acid	2.03994	4.11229	0.0129642	0.111264
2,2-Dimethylsuccinic acid	2.03612	4.10142	0.0135631	0.113901
5-Sulfosalicylic acid	-0.680462	0.623966	0.013469	0.113901
3-Methoxyprostaglandin F1.alpha.	-0.980023	0.506972	0.0138913	0.114201
Ala-Gly	2.01532	4.0427	0.0137899	0.114201
Medroxyprogesterone	-0.829736	0.562632	0.0141958	0.115488
D-erythro-C18-Sphingosine	-0.614823	0.65301	0.0153096	0.122008
Dihydrotachysterol	-0.460696	0.726636	0.0152087	0.122008
17-Phenyl trinor prostaglandin D2	-0.533259	0.690992	0.0156071	0.123123
.beta.-Cryptoxanthin	-0.728703	0.603446	0.015885	0.124062
cis-8,11,14-Eicosatrienoic acid	-0.475229	0.719353	0.0160969	0.124472
15(R),19(R)-Hydroxyprostaglandin E1	-0.471848	0.72104	0.0163173	0.124939
11.beta.-Hydroxyprogesterone	-0.474233	0.71985	0.0168969	0.128111
Kavain, DL-	0.484481	1.39908	0.0171813	0.128111
Thromboxane B2	0.337113	1.26323	0.0172237	0.128111
2,2-Bis[hydroxymethyl]-2,2',2''-nitrilotriethanol	-0.45501	0.729505	0.0177965	0.131124
.DELTA.17-6-Ketoprostaglandin F1.alpha.	0.400293	1.31978	0.019583	0.142937
cis-7-Hexadecenoic acid methyl ester	-0.56777	0.674659	0.0199207	0.144056
7-Methylguanine	-0.590018	0.664334	0.0205462	0.146468
Hexadecanedioic acid	0.421115	1.33896	0.0206293	0.146468
Prostaglandin D2 1-glyceryl ester	-0.374566	0.771338	0.021374	0.150388
2'-Hydroxy-5'-methoxyacetophenone	-0.588768	0.66491	0.0215768	0.15046
Cyclohexasiloxane, dodecamethyl-	-0.561107	0.677782	0.0222397	0.151481
13,14-Dehydro-15-cyclohexyl Carbaprostacyclin	0.509564	1.42362	0.0219605	0.151481
17-Phenyl trinor-13,14-dihydroprostaglandin A2	0.510037	1.42409	0.0223051	0.151481
cis-5,8,11,14-Eicosatetraenoic acid	0.638389	1.55659	0.0228003	0.153509
6-Ketoprostaglandin E1	-0.407842	0.75375	0.0240158	0.16031
10-Hendecenoic acid	-0.557647	0.67941	0.0244996	0.161561
N-Arachidonoyl-.gamma.-aminobutyric acid	-0.325978	0.797758	0.0246169	0.161561
cis-11-Eicosenoic acid	-0.756195	0.592056	0.0249756	0.16255
Isosakuranetin	0.765715	1.70021	0.0252683	0.163096
2.alpha.-Hydroxytestosterone	-1.44426	0.367482	0.0255688	0.163682
2,6-Diaminopimelic acid	-0.739146	0.599094	0.0257942	0.163783
Arachidonic acid ethyl ester	-0.403028	0.756269	0.0272251	0.171474
Leukotriene D4 methyl ester	-0.656923	0.634229	0.0280691	0.175376
11.alpha.-Hydroxyprogesterone	-0.542288	0.686681	0.0299429	0.18316
Decaethylene glycol	-0.494521	0.709798	0.0300186	0.18316
3-Hydroxy-7,3',4',5'-tetramethoxyflavone	0.275502	1.21042	0.0297596	0.18316
15(R),19(R)-Hydroxyprostaglandin F1.alpha.	-0.638758	0.642266	0.0318245	0.188295
1-Nonadecanoyl-sn-glycero-3-phosphocholine	-0.860601	0.550723	0.0318134	0.188295
Pentaethylene glycol	-0.622204	0.649678	0.0317128	0.188295
2-Ketobutyric acid	1.03262	2.04573	0.0315414	0.188295
Bis(4-fluoro-3-nitrophenyl)sulfone	-0.743737	0.59719	0.0328989	0.190326
L-Citrulline	-0.507643	0.70337	0.0328925	0.190326
Prostaglandin F2.alpha. diethylamide	-0.483131	0.715423	0.0325592	0.190326
2-(14,15-Epoxyeicosatrienoyl)glycerol	-0.412457	0.751342	0.0334096	0.19186
Cholest-5-ene-3.beta.,4.beta.-diol	-0.322694	0.799575	0.0349129	0.197913
Methyl 12-hydroxystearate	-0.752722	0.593483	0.0354774	0.197913
1-Octadecanoyl-sn-glycero-3-phospho-(1'-myo-inositol)	0.312832	1.24214	0.0354058	0.197913
5S,12R-Dihydroxy-6E,8E,10E,14Z-eicosatetraenoic acid	0.625894	1.54317	0.0351998	0.197913
11-Deoxy-11-methylene-15-ketoprostaglandin D2	-0.373514	0.7719	0.0362564	0.19941
Phosphocholine	-0.5649	0.676002	0.0361071	0.19941
16-Phenyl tetranor prostaglandin E1	0.507215	1.4213	0.0368452	0.201231
.gamma.-Tocotrienol	-0.552516	0.68183	0.0389166	0.202092
13,14-Dihydro-15-ketoprostaglandin E1	-0.355495	0.781602	0.0392819	0.202092
17-Phenyl trinor prostaglandin F2.alpha. cyclopropyl methyl amide	-0.391398	0.762391	0.0382681	0.202092
D-Gluconic acid, permethyl-, methyl ester	-0.447558	0.733283	0.0381363	0.202092
Glycolic acid heptaethoxylate 4-tert-butylphenyl ether	-0.631557	0.645479	0.0384822	0.202092
Prostaglandin E1	-0.460403	0.726783	0.0393316	0.202092
p-tert-Octylphenol heptaglycol ether	-0.420446	0.747193	0.0378912	0.202092
5,6-Dehydroarachidonic acid	0.730592	1.65932	0.0374734	0.202092
Bicyclo-prostaglandin E1	0.416952	1.3351	0.0387969	0.202092
Nonaethylene glycol	-0.490167	0.711943	0.0399461	0.202584
Ethylene glycol dodecyl ether sulfate	0.383101	1.30414	0.0399166	0.202584
Tauroursodeoxycholic acid	-1.09891	0.466869	0.0405241	0.204189
7-Diethylamino-3-(4-ethoxyphenyl)coumarin	-0.663208	0.631473	0.0416398	0.208466
Monoarachidin	-0.341594	0.789169	0.0423936	0.210642
Pyridoxine	-0.761581	0.589849	0.0428836	0.210642
N-Oleoyl-N-methyltaurine	0.384021	1.30497	0.042712	0.210642
Medroxyprogesterone 17-acetate	-0.512362	0.701074	0.0434836	0.212254
15(R)-Methylprostaglandin A2	-0.447536	0.733294	0.0438245	0.21259
4-Methyl-2',4',6'-trimethoxychalcone	-0.825234	0.564391	0.0443461	0.213792
13(S)-HODE methyl ester	-0.785895	0.579992	0.0456827	0.218884
1-Hexadecanoyl-sn-glycero-3-phosphocholine	-0.912659	0.531205	0.0474672	0.2247
His-Thr	0.413995	1.33237	0.0474719	0.2247
15(R),19(R)-Hydroxyprostaglandin F2.alpha.	-0.490167	0.711943	0.0489878	0.230479
15(S)-15-Methylprostaglandin E2	-0.468409	0.722761	0.0502351	0.232953
1-Linoleoylglycerol	-0.491992	0.711043	0.0507068	0.232953
3,6,2'-Trihydroxyflavone	-0.620878	0.650275	0.0498369	0.232953
N-Arachidonoyl-3-hydroxy-.gamma.-aminobutyric Acid	-0.473911	0.72001	0.050503	0.232953
trans-4-Hydroxy-L-proline	-0.282141	0.82237	0.0526094	0.24028
13,14-Dihydroprostaglandin F1.alpha.	0.423199	1.3409	0.0531842	0.241493
Cholic acid	-0.543676	0.686021	0.0544436	0.242543
Palmitoyl-L-carnitine cation	-0.293911	0.815688	0.0537882	0.242543
15-HEDE	0.410095	1.32877	0.0546576	0.242543
L-Methionine, N-acetyl-	-0.794773	0.576434	0.0543646	0.242543
17.alpha.-Hydroxypregnenolone	-0.439697	0.737289	0.0550633	0.242963
15-Ketoprostaglandin E2	-0.409646	0.752808	0.0560149	0.243877
Thiourea, 1-naphthalenyl-	-0.509991	0.702227	0.0562072	0.243877
Homobutein	0.639458	1.55774	0.0561573	0.243877
18.alpha.-Glycyrrhetinic acid	-0.375497	0.77084	0.0584247	0.245321
3-(N-Morpholino)-2-hydroxypropane sulfonic acid	-0.657571	0.633945	0.0583716	0.245321
3.beta.-14,16.beta.-Trihydroxy-5.beta.-bufa-20,22-dienolide	-0.371279	0.773097	0.0581657	0.245321
Dipalmitolein (9c)	-0.345075	0.787267	0.058212	0.245321
Tetrasiloxane, decamethyl-	-0.533568	0.690844	0.0572706	0.245321
7.alpha.,27-Dihydroxycholesterol	0.302805	1.23354	0.0578495	0.245321
3-Methyl-4-pentenoic acid	1.08432	2.12037	0.0589229	0.24609
5.beta.-Pregnane-3.alpha.,20.alpha.-diol	-1.07544	0.474527	0.059368	0.24663
4,6-Dimethyl-3,7-di(4-methoxyphenyl)-2,8-dioxo-2H,8H-benzo(1,2-b:5,4-b') dipyran	-0.505146	0.704589	0.0603924	0.248245
L-Arginine	-0.371622	0.772913	0.0603747	0.248245
N-.alpha.-Acetyl-L-ornithine	-0.372458	0.772465	0.0609264	0.249128
5-Methyl-5,6-Dihydrouracil	-0.537892	0.688777	0.0616287	0.249758
3,4'-Dimethoxy-5,7,3'-trihydroxyflavone	0.52053	1.43448	0.0620397	0.249758
5-Benzoyl-4-hydroxy-2-methoxybenzenesulfonic acid	0.192672	1.14288	0.0619504	0.249758

## Sheet: ST1B
Original Annotation	Annotation in Metaboanalyst
(.+/-.)-8-Hydroxy-4Z,6E,10Z,13Z,16Z,19Z-docosahexaenoic acid	NA			Retained annotation
.beta.-Asp-Gly	Aspartyl-Glycine			Annotation changed
.beta.-Cryptoxanthin	beta-cryptoxanthin			Not identified
.beta.-Nicotinamide adenine dinucleotide	NAD
.DELTA.17-6-Ketoprostaglandin F1.alpha.	NA
.gamma.-Tocotrienol	gamma-Tocotrienol
1,6-Anhydro-.beta.-D-glucose, permethyl-	NA
10(S),17(S)-DiHDoHE	NA
10-Hendecenoic acid	Undecylenic acid
10R,17S-Dihydroxydocosa-4Z,7Z,11E,13E,15E,19Z-hexaenoic acid	NA
11(12)-EET ethanolamide	(±)11(12)-EET Ethanolamide
11,12-Dihydroxy-5Z,8Z,14Z-eicosatrienoic acid	11,12-Dihydroxy-5Z,8Z,14Z-eicosatrienoic acid
11.alpha.-Hydroxyprogesterone	11a-Hydroxyprogesterone
11.beta.-Hydroxyprogesterone	11b-Hydroxyprogesterone
11-Deoxy-11-methylene-15-ketoprostaglandin D2	NA
12R-Hydroxy-5Z,8Z,10E,14Z-eicosatetraenoic acid	12(R)-HPETE
13(S)-HODE methyl ester	NA
13,14-Dehydro-15-cyclohexyl Carbaprostacyclin	NA
13,14-Dihydro-15-ketoprostaglandin E1	NA
13,14-Dihydroprostaglandin F1.alpha.	13,14-Dihydro PGF-1a
14(Z)-Eicosenoic acid	11Z-Eicosenoic acid
15(R),19(R)-Hydroxyprostaglandin E1	NA
15(R),19(R)-Hydroxyprostaglandin E2	19-Hydroxy-PGE2
15(R),19(R)-Hydroxyprostaglandin F1.alpha.	NA
15(R),19(R)-Hydroxyprostaglandin F2.alpha.	NA
15(R)-15-Methylprostaglandin F2.alpha. methyl ester	NA
15(R)-Methylprostaglandin A2	NA
15(S)-15-Methylprostaglandin E2	NA
15(S)-15-Methylprostaglandin F2.alpha. isopropyl ester	NA
15(S)-HpETE	15(S)-HpETE
15-Cyclohexyl pentanor prostaglandin F2.alpha.	NA
15-Deoxy-.DELTA.12,14-prostaglandin J2-2-glycerol ester	NA
15-HEDE	NA
15-Keto-17-phenyl trinor prostaglandin F2.alpha.	NA
15-Ketoprostaglandin E1	(13E)-11a-Hydroxy-9,15-dioxoprost-13-enoic acid
15-Ketoprostaglandin E2	15-Ketoprostaglandin E2
15S-Hydroxy-8Z,11Z,13E-eicosatrienoic acid	15S-Hydroxy-8Z,11Z,13E-eicosatrienoic acid
16,16-Dimethylprostaglandin D2	NA
16-Phenoxy tetranor prostaglandin A2	NA
16-Phenyl tetranor prostaglandin E1	NA
16-Phenyl tetranor prostaglandin F2.alpha.	NA
17,20,21-Trihydroxypregn-1-ene-3,11-dione	NA
17.alpha.-Hydroxypregnenolone	17a-Hydroxypregnenolone
17-Keto-(7Z,10Z,13Z,15E,19Z)-docosapentaenoic acid	NA
17-Octadecynoic acid	NA
17-Phenyl trinor prostaglandin D2	NA
17-Phenyl trinor prostaglandin F2.alpha. cyclopropyl methyl amide	NA
17-Phenyl trinor-13,14-dihydroprostaglandin A2	NA
18.alpha.-Glycyrrhetinic acid	NA
1-Arachidoyl-2-hydroxy-sn-glycero-3-phosphocholine	NA
1-Hexadecanoyl-sn-glycero-3-phosphocholine	NA
1-Hexadecanoyl-sn-glycerol	Glycerol 1-hexadecanoate
1-Linoleoylglycerol	NA
1-Nonadecanoyl-sn-glycero-3-phosphocholine	NA
1-Octadecanoyl-sn-glycero-3-phospho-(1'-myo-inositol)	NA
2-(14,15-Epoxyeicosatrienoyl)glycerol	2-(14,15-Epoxyeicosatrienoyl)glycerol
2,2-Bis[hydroxymethyl]-2,2',2''-nitrilotriethanol	NA
2,2-Dimethylsuccinic acid	2,2-Dimethylsuccinic acid
2,5-Di-tert-butyl-1,4-benzoquinone	NA
2,6-Diaminopimelic acid	2,6-Diaminopimelic acid
2.alpha.-Hydroxytestosterone	7a-Hydroxytestosterone
2-Aminoisobutyric acid	2-Aminoisobutyric acid
2'-Hydroxy-5'-methoxyacetophenone	NA
2-Ketobutyric acid	2-Ketobutyric acid
2-Oxopentanedioic acid	Oxoglutaric acid
3-(N-Morpholino)-2-hydroxypropane sulfonic acid	NA
3,4'-Dimethoxy-5,7,3'-trihydroxyflavone	NA
3,5-Dihydroxyflavone	NA
3,6,2'-Trihydroxyflavone	NA
3.beta.-14,16.beta.-Trihydroxy-5.beta.-bufa-20,22-dienolide	NA
3-Hydroxy-3-(2-(2-hydroxyphenyl)-2-oxoethyl)-1,3-dihydro-2H-indol-2-one	NA
3-Hydroxy-7,3',4',5'-tetramethoxyflavone	4',5-Dihydroxy-3',5',7,8-tetramethoxyflavone
3-Methoxyprostaglandin F1.alpha.	NA
3-Methyl-4-pentenoic acid	2-Methyl-4-pentenoic acid
4,6-Dimethyl-3,7-di(4-methoxyphenyl)-2,8-dioxo-2H,8H-benzo(1,2-b:5,4-b') dipyran	NA
4-Methyl-2',4',6'-trimethoxychalcone	NA
4-Phosphonobutyric acid	NA
5,6-Dehydroarachidonic acid	NA
5.alpha.-Pregnan-3.alpha.-ol-11,20-dione	NA
5.beta.-Pregnane-3.alpha.,20.alpha.-diol	NA
5-Benzoyl-4-hydroxy-2-methoxybenzenesulfonic acid	NA
5-Methyl-5,6-Dihydrouracil	Dihydrothymine
5S,12R-Dihydroxy-6E,8E,10E,14Z-eicosatetraenoic acid	6-trans-Leukotriene B4
5-Sulfosalicylic acid	5-Sulfosalicylic acid
5-trans-17-Phenyl trinor Prostaglandin F2.alpha. ethyl amide	NA
5-trans-Prostaglandin F2.alpha.	PGF2a
6,2'-Dimethoxy-3-hydroxyflavone	NA
6-Ketoprostaglandin E1	6-Ketoprostaglandin E1
7,4'-Dihydroxyflavone	NA
7.alpha.,27-Dihydroxycholesterol	7-a,27-Dihydroxycholesterol
7-Diethylamino-3-(4-ethoxyphenyl)coumarin	NA
7-Methylguanine	7-Methylguanine
8,12-iso-iPF2.alpha.-VI 1,5- lactone	NA
9-Oxo-15S-hydroxy-5Z,13E-prostadienoic acid	NA
9S,11R-Dihydroxy-15-oxo-13E-prostenoic acid	NA
9S,15S-Dihydroxy-11-oxothromboxa-5Z,13E,17Z-trienoic acid	NA
Adenosine	Adenosine
Adenosine 5'-diphosphoribose	Adenosine 5'-diphosphoribose
Adenosine 5'-monophosphate	Adenosine 5'-monophosphate
Adrenosterone	Adrenosterone
Ala-Gly	Alanylglycine
Arachidonic acid ethyl ester	NA
Arachidonoyl-1-thioglycerol	NA
Arachidonoylserotonin	NA
Bicyclo-prostaglandin E1	NA
Biotin	Biotin
Bis(4-fluoro-3-nitrophenyl)sulfone	NA
Cholest-5-ene-3.beta.,4.beta.-diol	NA
Cholic acid	Cholic acid
cis-11-Eicosenoic acid	Eicosenoic acid
cis-13,16-Docosadienoic acid	NA
cis-5,8,11,14-Eicosatetraenoic acid	Arachidonic acid
cis-5,8,11-Eicosatrienoic acid	5,8,11-Eicosatrienoic acid
cis-7,10,13,16,19-Docosapentaenoic acid	Docosapentaenoic acid
cis-7-Hexadecenoic acid methyl ester	NA
cis-8,11,14-Eicosatrienoic acid	8,11,14-Eicosatrienoic acid
Conjugated linoleic acid (9E,11E)	NA
Corticosterone	Corticosterone
Cyclic adenosine diphosphate ribose	ADP-ribose 1"-2" cyclic phosphate
Cyclohexasiloxane, dodecamethyl-	NA
Decaethylene glycol	NA
D-erythro-C18-Sphingosine	NA
D-Gluconic acid	Gluconic acid
D-Gluconic acid, .delta.-lactone	NA
D-Gluconic acid, permethyl-, methyl ester	NA
D-Glucosamine 1-phosphate	NA
Dihydrotachysterol	Dihydrotachysterol
Dipalmitolein (9c)	NA
DL-Indole-3-lactic acid	indolelactic acid
DL-Malic acid	DL-Malic acid
DL-Mevalonic acid lactone	DL-Mevalonic acid lactone
Dopamine	Dopamine
Ergocalciferol	Ergocalciferol
Ergothioneine	Ergothioneine
Ethylene glycol dodecyl ether sulfate	NA
Galactonic acid	Galactonic acid
Glycolic acid heptaethoxylate 4-tert-butylphenyl ether	NA
Guanosine 5'-monophosphate	Guanosine monophosphate
Hexadecanedioic acid	Hexadecanedioic acid
His-Thr	Histidinyl-Threonine
Homobutein	NA
Isosakuranetin	Isosakuranetin
Kavain, DL-	Kawain
L-Arginine	L-Arginine
L-Aspartic acid	L-Aspartic acid
Lauroyl L-carnitine	Dodecanoylcarnitine
L-Citrulline	L-Citrulline
Leukotriene B4 ethanolamide	Leukotriene B4 ethanolamide
Leukotriene D4 methyl ester	NA
L-Homocystine	L-Homocystine
Linoleic acid ethyl ester	NA
L-Methionine, N-acetyl-	N-Acetyl-L-methionine
L-Proline	L-Proline
L-Thiocitrulline	NA
L-Tryptophan	L-Tryptophan
Maleic acid	Maleic acid
Maltotetraose	Maltotetraose
Medroxyprogesterone	Medroxyprogesterone
Medroxyprogesterone 17-acetate	NA
Methionine sulfoxide	Methionine sulfoxide
Methyl 12-hydroxystearate	NA
Monoarachidin	NA
Monopalmitolein (9c)	NA
N-.alpha.-Acetyl-L-ornithine	N-Acetylornithine
N-Acetyl-D-norleucine	NA
N-Acetyl-L-aspartic acid	N-Acetyl-L-aspartic acid
N-Acetyl-L-tyrosine	N-Acetyl-L-tyrosine
N-Arachidonoyl-.gamma.-aminobutyric acid	NA
N-Arachidonoyl-3-hydroxy-.gamma.-aminobutyric Acid	NA
Nicotinic acid adenine dinucleotide	Nicotinic acid adenine dinucleotide
N-Methylaniline	NA
N-Oleoyl-N-methyltaurine	NA
Nonaethylene glycol	NA
Palmitoyl-L-carnitine cation	NA
Pentaethylene glycol	NA
Phosphocholine	Phosphorylcholine
Prostaglandin A2 methyl ester	NA
Prostaglandin D2 1-glyceryl ester	NA
Prostaglandin E1	Prostaglandin E1
Prostaglandin E2 isopropyl ester	NA
Prostaglandin E2 methyl ester	NA
Prostaglandin F2.alpha. diethylamide	NA
p-tert-Octylphenol heptaglycol ether	NA
Pyridoxine	Pyridoxine
Retinal, 9-cis-	NA
S-1 Methanandamide	NA
Stearidonic acid	Stearidonic acid
Stearidonic acid ethyl ester	NA
Taurine	Taurine
Tauroursodeoxycholic acid	Tauroursodeoxycholic acid
Tetrasiloxane, decamethyl-	NA
Thiourea, 1-naphthalenyl-	NA
Thromboxane B2	Thromboxane B2
trans-4-Hydroxy-L-proline	4-Hydroxyproline
